# Supplementary material for: Hydrogel Containing Anti-CD44-Labeled Microparticles, Guide Bone Tissue Formation in Osteochondral Defects in Rabbits
Source: Nanomaterials (Basel). 2020 Jul 31;10(8):1504. doi: 10.3390/nano10081504 (PMC7466545; doi:10.3390/nano10081504)
Supplement: Supplementary file 1 [file nanomaterials-10-01504-s001.zip]

Archive with 4 entries (4 files):
- Figure S1 revised.jpeg
- Figure S2 revised.jpeg
- Figure S3.jpg
- Figure S4.jpg
